# Supplementary material for: Flexible and cost-effective cryptographic encryption algorithm for securing unencrypted database files at rest and in transit
Source: MethodsX. 2022 Nov 11;9:101924. doi: 10.1016/j.mex.2022.101924 (PMC9692032; doi:10.1016/j.mex.2022.101924)
Supplement: Supplementary file 2 [file mmc2.xlsx]

## Sheet: All Results
Original File Keys	Keys After Level -1 Encryption	Keys After Level -2 Encryption	Keys After Level -2 Decryption	Keys After Level -1 Decryption	Decrypted File Keys
35	50	67	50	67	35
32	36	36	51	51	32
70	95	95	50	67	70
111	50	67	48	65	111
114	48	65	52	69	114
32	52	69	54	71	32
97	54	71	54	71	97
100	54	71	102	102	100
118	118	118	55	72	118
105	55	72	50	67	105
99	50	67	50	67	99
101	50	67	48	65	101
32	48	65	54	71	32
111	54	71	49	66	111
110	49	66	54	71	110
32	54	71	52	69	32
104	52	69	55	72	104
111	55	72	54	71	111
119	54	71	54	71	119
32	54	71	57	74	32
116	57	74	54	71	116
111	54	71	51	51	111
32	36	36	54	71	32
99	95	95	53	70	99
104	54	71	50	67	104
97	53	70	48	65	97
110	50	67	54	71	110
103	48	65	102	102	103
101	54	71	54	71	101
32	118	118	101	101	32
115	54	71	50	67	115
101	117	117	48	65	101
116	50	67	54	71	116
116	48	65	56	56	116
105	54	71	54	71	105
110	36	36	102	102	110
103	64	64	55	72	103
115	54	71	55	72	115
32	118	118	50	67	32
112	55	72	48	65	112
108	55	72	55	72	108
101	50	67	52	69	101
97	48	65	54	71	97
115	55	72	102	102	115
101	52	69	50	67	101
32	54	71	48	65	32
115	118	118	54	71	115
101	50	67	51	51	101
101	48	65	54	71	101
10	54	71	56	56	10
35	36	36	54	71	35
32	95	95	49	66	32
104	54	71	54	71	104
116	36	36	101	101	116
116	64	64	54	71	116
112	54	71	55	72	112
58	49	66	54	71	58
47	54	71	53	70	47
47	117	117	50	67	47
100	54	71	48	65	100
101	55	72	10	10	101
118	54	71	55	72	118
46	53	70	51	51	46
109	50	67	54	71	109
121	48	65	53	70	121
115	10	10	55	72	115
113	55	72	52	69	113
108	36	36	55	72	108
46	95	95	52	69	46
99	54	71	54	71	99
111	53	70	57	74	111
109	55	72	54	71	109
47	52	69	101	101	47
100	55	72	54	71	100
111	52	69	55	72	111
99	54	71	55	72	99
47	57	74	51	51	47
114	54	71	50	67	114
101	117	117	48	65	101
102	54	71	55	72	102
109	55	72	48	65	109
97	55	72	54	71	97
110	36	36	99	99	110
47	95	95	54	71	47
56	50	67	53	70	56
46	48	65	54	71	46
48	55	72	49	66	48
47	48	65	55	72	47
101	54	71	51	51	101
110	115	115	54	71	110
47	54	71	53	70	47
115	53	70	50	67	115
101	54	71	48	65	101
114	49	66	55	72	114
118	55	72	51	51	118
101	36	36	54	71	101
114	95	95	53	70	114
45	54	71	54	71	45
99	53	70	53	70	99
111	50	67	48	65	111
110	48	65	97	97	110
102	55	72	50	67	102
105	36	36	51	51	105
103	95	95	50	67	103
117	54	71	48	65	117
114	53	70	54	71	114
97	54	71	56	56	97
116	53	70	55	72	116
105	48	65	52	69	105
111	113	113	55	72	111
110	50	67	52	69	110
45	36	36	55	72	45
100	95	95	48	65	100
101	50	67	51	51	101
102	48	65	97	97	102
97	54	71	50	67	97
117	36	36	102	102	117
108	64	64	50	67	108
116	55	72	102	102	116
115	52	69	54	71	115
46	55	72	52	69	46
104	52	69	10	10	104
116	55	72	54	71	116
109	48	65	53	70	109
108	36	36	55	72	108
10	95	95	54	71	10
10	113	113	50	67	10
91	50	67	101	101	91
109	118	118	54	71	109
121	50	67	100	100	121
115	118	118	55	72	115
113	54	71	57	74	113
108	52	69	55	72	108
100	10	10	51	51	100
93	54	71	55	72	93
10	53	70	49	66	10
35	55	72	54	71	35
10	54	71	99	99	10
35	50	67	50	67	35
32	117	117	101	101	32
82	54	71	54	71	82
101	116	116	51	51	101
109	55	72	54	71	109
111	57	74	102	102	111
118	55	72	54	71	118
101	36	36	100	100	101
32	95	95	50	67	32
108	55	72	102	102	108
101	49	66	54	71	101
97	54	71	52	69	97
100	115	115	54	71	100
105	50	67	102	102	105
110	117	117	54	71	110
103	54	71	51	51	103
32	36	36	50	67	32
35	95	95	102	102	35
32	54	71	55	72	32
97	118	118	50	67	97
110	54	71	54	71	110
100	116	116	53	70	100
32	50	67	54	71	32
115	118	118	54	71	115
101	54	71	54	71	101
116	52	69	100	100	116
32	54	71	54	71	32
116	118	118	49	66	116
111	54	71	54	71	111
32	36	36	101	101	32
116	95	95	50	67	116
104	50	67	102	102	104
101	118	118	51	51	101
32	55	72	56	56	32
97	50	67	50	67	97
109	54	71	101	101	109
111	53	70	51	51	111
117	54	71	48	65	117
110	54	71	50	67	110
116	54	71	102	102	116
32	116	116	54	71	32
111	54	71	53	70	111
102	49	66	54	71	102
32	54	71	101	101	32
82	117	117	10	10	82
65	50	67	50	67	65
77	118	118	102	102	77
32	36	36	55	72	32
102	95	95	51	51	102
111	36	36	54	71	111
114	64	64	53	70	114
32	50	67	55	72	32
116	117	117	50	67	116
104	36	36	55	72	104
101	95	95	54	71	101
32	48	65	54	71	32
109	50	67	53	70	109
111	118	118	55	72	111
115	54	71	50	67	115
116	53	70	50	67	116
32	54	71	100	100	32
105	117	117	54	71	105
109	10	10	51	51	109
112	50	67	54	71	112
111	118	118	102	102	111
114	55	72	54	71	114
116	36	36	101	101	116
97	95	95	54	71	97
110	54	71	54	71	110
116	53	70	54	71	116
32	55	72	57	74	32
100	50	67	54	71	100
97	55	72	55	72	97
116	54	71	55	72	116
97	54	71	53	70	97
10	53	70	55	72	10
35	55	72	50	67	35
32	50	67	54	71	32
99	50	67	49	66	99
97	116	116	55	72	97
99	54	71	52	69	99
104	36	36	54	71	104
101	95	95	57	74	101
32	54	71	54	71	32
105	118	118	102	102	105
110	54	71	54	71	110
32	117	117	101	101	32
77	54	71	50	67	77
121	54	71	100	100	121
83	54	71	54	71	83
81	57	74	52	69	81
76	54	71	54	71	76
46	55	72	53	70	46
32	55	72	54	71	32
83	53	70	54	71	83
116	55	72	54	71	116
97	50	67	49	66	97
114	54	71	55	72	114
116	49	66	53	70	116
32	55	72	54	71	32
97	52	69	99	99	97
116	54	71	55	72	116
32	57	74	52	69	32
55	54	71	55	72	55
48	118	118	51	51	48
37	54	71	10	10	37
32	117	117	50	67	32
111	50	67	101	101	111
102	116	116	54	71	102
32	54	71	56	56	32
116	52	69	55	72	116
111	54	71	52	69	111
116	53	70	54	71	116
97	54	71	100	100	97
108	54	71	54	71	108
32	54	71	99	99	32
82	49	66	48	65	82
65	55	72	97	97	65
77	53	70	48	65	77
32	54	71	97	97	32
102	115	115	53	70	102
111	55	72	98	98	111
114	52	69	54	71	114
32	55	72	100	100	32
100	36	36	55	72	100
101	95	95	57	74	101
100	10	10	55	72	100
105	50	67	51	51	105
99	117	117	55	72	99
97	54	71	49	66	97
116	36	36	54	71	116
101	64	64	99	99	101
100	55	72	54	71	100
32	52	69	52	69	32
115	54	71	53	70	115
101	116	116	100	100	101
114	54	71	48	65	114
118	115	115	97	97	118
101	48	65	50	67	101
114	113	113	51	51	114
44	48	65	48	65	44
32	113	113	97	97	32
101	53	70	50	67	101
108	114	114	51	51	108
115	54	71	50	67	115
101	116	116	48	65	101
32	55	72	53	70	32
49	57	74	50	67	49
48	55	72	54	71	48
37	36	36	53	70	37
46	95	95	54	71	46
10	55	72	100	100	10
35	49	66	54	71	35
32	54	71	102	102	32
105	115	115	55	72	105
110	54	71	54	71	110
110	52	69	54	71	110
111	53	70	53	70	111
100	116	116	50	67	100
98	48	65	48	65	98
95	113	113	54	71	95
98	50	67	99	99	98
117	36	36	54	71	117
102	95	95	53	70	102
102	48	65	54	71	102
101	113	113	49	66	101
114	50	67	10	10	114
95	36	36	54	71	95
112	95	95	52	69	112
111	50	67	54	71	111
111	48	65	57	74	111
108	53	70	54	71	108
95	50	67	101	101	95
115	54	71	54	71	115
105	53	70	55	72	105
122	54	71	50	67	122
101	116	116	48	65	101
32	54	71	50	67	32
61	118	118	51	51	61
32	55	72	50	67	32
49	54	71	48	65	49
50	54	71	54	71	50
56	53	70	49	66	56
77	50	67	54	71	77
10	48	65	101	101	10
35	54	71	54	71	35
10	115	115	52	69	10
35	54	71	50	67	35
32	53	70	48	65	32
82	54	71	55	72	82
101	49	66	51	51	101
109	10	10	54	71	109
111	54	71	53	70	111
118	52	69	55	72	118
101	54	71	52	69	101
32	57	74	50	67	32
116	54	71	48	65	116
104	117	117	55	72	104
101	54	71	52	69	101
32	55	72	54	71	32
108	50	67	102	102	108
101	48	65	50	67	101
97	50	67	48	65	97
100	36	36	55	72	100
105	95	95	52	69	105
110	50	67	54	71	110
103	48	65	56	56	103
32	54	71	54	71	32
34	49	66	53	70	34
35	54	71	50	67	35
32	117	117	48	65	32
34	54	71	54	71	34
32	52	69	49	66	32
116	50	67	54	71	116
111	48	65	100	100	111
32	55	72	54	71	32
100	36	36	102	102	100
105	95	95	55	72	105
115	54	71	53	70	115
97	53	70	54	71	97
98	55	72	101	101	98
108	52	69	55	72	108
101	50	67	52	69	101
32	48	65	50	67	32
98	55	72	48	65	98
105	52	69	54	71	105
110	54	71	102	102	110
97	118	118	10	10	97
114	50	67	54	71	114
121	48	65	54	71	121
32	55	72	50	67	32
108	52	69	48	65	108
111	54	71	53	70	111
103	36	36	50	67	103
103	64	64	52	69	103
105	54	71	49	66	105
110	53	70	52	69	110
103	50	67	100	100	103
10	48	65	50	67	10
35	54	71	48	65	35
32	49	66	54	71	32
66	54	71	54	71	66
105	116	116	54	71	105
110	54	71	102	102	110
97	118	118	55	72	97
114	55	72	50	67	114
121	53	70	50	67	121
32	54	71	48	65	32
108	117	117	55	72	108
111	55	72	52	69	111
103	52	69	54	71	103
103	50	67	56	56	103
105	48	65	54	71	105
110	54	71	53	70	110
103	118	118	50	67	103
32	10	10	48	65	32
99	54	71	54	71	99
97	54	71	100	100	97
112	50	67	54	71	112
116	48	65	102	102	116
117	53	70	55	72	117
114	50	67	51	51	114
101	52	69	55	72	101
115	49	66	52	69	115
32	52	69	50	67	32
99	116	116	48	65	99
104	50	67	54	71	104
97	48	65	57	74	97
110	54	71	54	71	110
103	54	71	100	100	103
101	54	71	55	72	101
115	118	118	48	65	115
32	55	72	54	71	32
98	50	67	102	102	98
101	50	67	55	72	101
116	48	65	50	67	116
119	55	72	55	72	119
101	52	69	52	69	101
101	54	71	54	71	101
110	36	36	49	66	110
32	64	64	54	71	32
98	54	71	101	101	98
97	53	70	55	72	97
99	50	67	52	69	99
107	48	65	50	67	107
117	54	71	48	65	117
112	116	116	54	71	112
115	54	71	52	69	115
32	118	118	10	10	32
97	55	72	54	71	97
110	36	36	49	66	110
100	95	95	55	72	100
32	55	72	52	69	32
105	52	69	54	71	105
115	50	67	49	66	115
32	48	65	48	65	32
101	54	71	97	97	101
110	57	74	50	67	110
97	54	71	51	51	97
98	116	116	50	67	98
108	55	72	48	65	108
101	48	65	54	71	101
100	54	71	51	51	100
32	118	118	54	71	32
98	55	72	49	66	98
121	50	67	54	71	121
10	55	72	51	51	10
35	52	69	54	71	35
32	54	71	56	56	32
100	49	66	54	71	100
101	54	71	53	70	101
102	117	117	50	67	102
97	55	72	48	65	97
117	52	69	54	71	117
108	50	67	57	74	108
116	48	65	54	71	116
46	54	71	101	101	46
32	52	69	50	67	32
73	10	10	48	65	73
116	54	71	52	69	116
39	49	66	100	100	39
115	55	72	55	72	115
32	52	69	57	74	32
100	54	71	53	70	100
101	49	66	51	51	101
102	48	65	53	70	102
97	113	113	49	66	97
117	50	67	52	69	117
108	36	36	99	99	108
116	95	95	50	67	116
32	50	67	101	101	32
115	48	65	50	67	115
101	54	71	48	65	101
116	36	36	53	70	116
116	95	95	51	51	116
105	54	71	55	72	105
110	49	66	52	69	110
103	54	71	54	71	103
32	36	36	49	66	32
105	95	95	55	72	105
115	54	71	50	67	115
32	36	36	55	72	32
108	64	64	52	69	108
111	54	71	50	67	111
103	53	70	48	65	103
95	50	67	54	71	95
98	48	65	49	66	98
105	54	71	55	72	105
110	57	74	52	69	110
61	54	71	10	10	61
98	117	117	50	67	98
105	50	67	48	65	105
110	48	65	51	51	110
108	52	69	55	72	108
111	116	116	51	51	111
103	55	72	48	65	103
10	57	74	50	67	10
35	53	70	53	70	35
32	36	36	50	67	32
100	95	95	48	65	100
105	53	70	54	71	105
115	49	66	102	102	115
97	52	69	54	71	97
98	115	115	54	71	98
108	50	67	50	67	108
101	117	117	48	65	101
95	50	67	55	72	95
108	48	65	52	69	108
111	53	70	54	71	111
103	36	36	102	102	103
95	95	95	55	72	95
98	55	72	52	69	98
105	52	69	54	71	105
110	54	71	49	66	110
10	49	66	54	71	10
35	55	72	99	99	35
32	50	67	50	67	32
82	55	72	48	65	82
101	52	69	53	70	101
109	50	67	50	67	109
111	48	65	52	69	111
118	54	71	49	66	118
101	49	66	52	69	101
32	55	72	100	100	32
108	52	69	50	67	108
101	10	10	48	65	101
97	50	67	54	71	97
100	48	65	54	71	100
105	36	36	54	71	105
110	95	95	102	102	110
103	55	72	55	72	103
32	36	36	50	67	32
35	95	95	50	67	35
32	48	65	48	65	32
116	50	67	54	71	116
111	53	70	52	69	111
32	50	67	54	71	32
115	48	65	53	70	115
101	54	71	54	71	101
116	118	118	52	69	116
32	54	71	54	71	32
111	54	71	57	74	111
112	50	67	54	71	112
116	48	65	51	51	116
105	55	72	54	71	105
111	52	69	49	66	111
110	54	71	55	72	110
115	118	118	52	69	115
32	55	72	54	71	32
109	52	69	53	70	109
97	54	71	10	10	97
105	49	66	54	71	105
110	54	71	52	69	110
108	115	115	50	67	108
121	50	67	48	65	121
32	48	65	55	72	32
117	53	70	51	51	117
115	50	67	54	71	115
101	52	69	53	70	101
102	49	66	55	72	102
117	52	69	50	67	117
108	116	116	55	72	108
32	50	67	54	71	32
102	48	65	54	71	102
111	54	71	53	70	111
114	54	71	55	72	114
32	54	71	50	67	32
114	118	118	50	67	114
101	55	72	99	99	101
112	50	67	50	67	112
111	50	67	48	65	111
114	48	65	54	71	114
116	54	71	53	70	116
105	52	69	54	71	105
110	54	71	99	99	110
103	53	70	55	72	103
32	54	71	51	51	32
115	52	69	54	71	115
101	54	71	53	70	101
114	57	74	50	67	114
118	54	71	48	65	118
101	36	36	51	51	101
114	95	95	49	66	114
115	54	71	51	51	115
46	49	66	48	65	46
10	55	72	50	67	10
35	52	69	53	70	35
32	54	71	50	67	32
84	53	70	101	101	84
104	10	10	48	65	104
101	54	71	97	97	101
32	52	69	50	67	32
115	50	67	51	51	115
101	48	65	50	67	101
114	55	72	48	65	114
118	36	36	54	71	118
101	95	95	57	74	101
114	54	71	54	71	114
32	53	70	101	101	32
100	55	72	54	71	100
101	50	67	101	101	101
102	55	72	54	71	102
97	54	71	102	102	97
117	54	71	54	71	117
108	53	70	52	69	108
116	55	72	54	71	116
115	50	67	50	67	115
32	50	67	53	70	32
97	115	115	102	102	97
114	50	67	54	71	114
101	48	65	50	67	101
32	54	71	10	10	32
102	53	70	55	72	102
97	54	71	53	70	97
115	115	115	54	71	115
116	55	72	54	71	116
101	36	36	54	71	101
114	95	95	54	71	114
32	54	71	54	71	32
102	53	70	53	70	102
111	50	67	55	72	111
114	48	65	50	67	114
32	36	36	53	70	32
116	95	95	102	102	116
114	49	66	55	72	114
97	36	36	48	65	97
110	95	95	54	71	110
115	48	65	102	102	115
97	50	67	54	71	97
99	53	70	102	102	99
116	50	67	54	71	116
105	117	117	99	99	105
111	48	65	53	70	111
110	113	113	102	102	110
115	50	67	55	72	115
32	36	36	51	51	32
97	95	95	54	71	97
110	50	67	57	74	110
100	48	65	55	72	100
32	54	71	97	97	32
102	57	74	54	71	102
97	54	71	53	70	97
115	117	117	50	67	115
116	54	71	48	65	116
32	117	117	51	51	32
83	54	71	100	100	83
69	118	118	50	67	69
76	54	71	48	65	76
69	52	69	51	51	69
67	54	71	49	66	67
84	50	67	51	51	84
115	53	70	50	67	115
46	118	118	51	51	46
10	54	71	56	56	10
35	50	67	52	69	35
32	10	10	100	100	32
65	55	72	48	65	65
100	53	70	97	97	100
106	54	71	50	67	106
117	54	71	51	51	117
115	54	71	48	65	115
116	54	71	97	97	116
32	54	71	50	67	32
115	53	70	51	51	115
105	55	72	50	67	105
122	50	67	48	65	122
101	53	70	53	70	101
115	118	118	50	67	115
32	55	72	54	71	32
97	48	65	53	70	97
115	54	71	54	71	115
32	118	118	100	100	32
110	54	71	10	10	110
101	118	118	54	71	101
101	54	71	102	102	101
100	115	115	55	72	100
101	53	70	54	71	101
100	118	118	54	71	100
44	55	72	53	70	44
32	36	36	50	67	32
101	95	95	48	65	101
120	54	71	55	72	120
112	57	74	52	69	112
101	55	72	54	71	101
114	113	113	56	56	114
105	54	71	54	71	105
109	53	70	53	70	109
101	50	67	50	67	101
110	48	65	48	65	110
116	36	36	54	71	116
32	95	95	99	99	32
116	116	116	54	71	116
111	50	67	53	70	111
32	48	65	54	71	32
102	36	36	49	66	102
105	95	95	54	71	105
110	49	66	52	69	110
100	36	36	54	71	100
32	95	95	57	74	32
116	50	67	54	71	116
104	36	36	101	101	104
101	95	95	54	71	101
32	36	36	55	72	32
111	64	64	50	67	111
112	52	69	48	65	112
116	116	116	50	67	116
105	48	65	50	67	105
109	113	113	50	67	109
97	50	67	51	51	97
108	36	36	50	67	108
32	95	95	48	65	32
118	48	65	50	67	118
97	113	113	50	67	97
108	50	67	50	67	108
117	36	36	48	65	117
101	95	95	55	72	101
115	50	67	52	69	115
46	48	65	54	71	46
10	53	70	102	102	10
35	50	67	50	67	35
32	54	71	48	65	32
106	53	70	54	71	106
111	54	71	52	69	111
105	116	116	54	71	105
110	10	10	57	74	110
95	54	71	55	72	95
98	118	118	51	51	98
117	55	72	54	71	117
102	54	71	49	66	102
102	54	71	54	71	102
101	53	70	50	67	101
114	50	67	54	71	114
95	48	65	99	99	95
115	55	72	10	10	115
105	52	69	54	71	105
122	54	71	53	70	122
101	36	36	50	67	101
32	64	64	48	65	32
61	54	71	54	71	61
32	53	70	50	67	32
49	50	67	54	71	49
50	48	65	57	74	50
56	54	71	54	71	56
77	115	115	101	101	77
10	54	71	54	71	10
35	53	70	49	66	35
32	54	71	55	72	32
115	49	66	50	67	115
111	54	71	55	72	111
114	52	69	57	74	114
116	54	71	50	67	116
95	57	74	48	65	95
98	54	71	54	71	98
117	117	117	99	99	117
102	54	71	54	71	102
102	55	72	102	102	102
101	50	67	54	71	101
114	48	65	55	72	114
95	50	67	54	71	95
115	50	67	55	72	115
105	50	67	54	71	105
122	36	36	57	74	122
101	95	95	54	71	101
32	50	67	101	101	32
61	48	65	54	71	61
32	50	67	55	72	32
50	50	67	48	65	50
77	50	67	97	97	77
10	48	65	50	67	10
35	55	72	51	51	35
32	52	69	50	67	32
114	54	71	48	65	114
101	118	118	52	69	101
97	50	67	50	67	97
100	48	65	54	71	100
95	54	71	57	74	95
114	52	69	54	71	114
110	54	71	101	101	110
100	57	74	54	71	100
95	55	72	49	66	95
98	36	36	55	72	98
117	95	95	50	67	117
102	54	71	55	72	102
102	49	66	57	74	102
101	54	71	50	67	101
114	50	67	48	65	114
95	54	71	54	71	95
115	115	115	99	99	115
105	10	10	54	71	105
122	54	71	102	102	122
101	53	70	54	71	101
32	50	67	55	72	32
61	48	65	54	71	61
32	54	71	55	72	32
50	50	67	10	10	50
77	54	71	54	71	77
10	57	74	57	74	10
35	54	71	54	71	35
32	117	117	101	101	32
82	54	71	54	71	82
101	49	66	55	72	101
109	55	72	50	67	109
111	50	67	48	65	111
118	55	72	54	71	118
101	57	74	51	51	101
32	50	67	54	71	32
108	48	65	49	66	108
101	54	71	55	72	101
97	115	115	48	65	97
100	54	71	55	72	100
105	118	118	52	69	105
110	54	71	55	72	110
103	55	72	53	70	103
32	54	71	55	72	32
35	55	72	50	67	35
32	54	71	54	71	32
116	57	74	53	70	116
111	54	71	55	72	111
32	117	117	51	51	32
114	54	71	50	67	114
101	55	72	48	65	101
118	48	65	54	71	118
101	113	113	51	51	101
114	50	67	54	71	114
116	36	36	56	56	116
32	95	95	54	71	32
116	50	67	49	66	116
111	48	65	54	71	111
32	52	69	101	101	32
112	50	67	54	71	112
114	54	71	55	72	114
101	57	74	54	71	101
118	54	71	53	70	118
105	117	117	55	72	105
111	54	71	51	51	111
117	49	66	50	67	117
115	55	72	48	65	115
32	50	67	54	71	32
118	55	72	50	67	118
97	57	74	54	71	97
108	50	67	53	70	108
117	48	65	55	72	117
101	54	71	52	69	101
32	115	115	55	72	32
102	54	71	55	72	102
111	118	118	54	71	111
114	54	71	53	70	114
32	55	72	54	71	32
100	54	71	53	70	100
101	55	72	54	71	101
102	10	10	101	101	102
97	54	71	50	67	97
117	57	74	48	65	117
108	54	71	54	71	108
116	117	117	50	67	116
95	54	71	10	10	95
97	55	72	54	71	97
117	50	67	49	66	117
116	48	65	54	71	116
104	54	71	51	51	104
101	36	36	54	71	101
110	95	95	98	98	110
116	54	71	55	72	116
105	49	66	53	70	105
99	55	72	55	72	99
97	48	65	48	65	97
116	55	72	55	72	116
105	52	69	51	51	105
111	55	72	50	67	111
110	53	70	48	65	110
95	55	72	54	71	95
112	50	67	49	66	112
108	54	71	54	71	108
117	53	70	101	101	117
103	55	72	54	71	103
105	36	36	52	69	105
110	95	95	50	67	110
44	50	67	48	65	44
10	48	65	54	71	10
35	54	71	57	74	35
32	36	36	55	72	32
116	95	95	51	51	116
104	54	71	50	67	104
105	36	36	48	65	105
115	64	64	54	71	115
32	54	71	53	70	32
119	49	66	54	71	119
105	54	71	101	101	105
108	117	117	54	71	108
108	54	71	49	66	108
32	55	72	54	71	32
105	54	71	50	67	105
110	53	70	54	71	110
99	55	72	99	99	99
114	36	36	54	71	114
101	95	95	53	70	101
97	50	67	54	71	97
115	48	65	52	69	115
101	54	71	50	67	101
32	50	67	48	65	32
99	54	71	54	71	99
111	53	70	50	67	111
109	55	72	55	72	109
112	52	69	57	74	112
97	55	72	48	65	97
116	55	72	97	97	116
105	54	71	50	67	105
98	53	70	51	51	98
105	54	71	50	67	105
108	53	70	48	65	108
105	54	71	54	71	105
116	117	117	52	69	116
121	50	67	54	71	121
32	48	65	53	70	32
119	54	71	54	71	119
105	50	67	54	71	105
116	10	10	10	10	116
104	54	71	54	71	104
32	49	66	49	66	32
111	54	71	55	72	111
108	36	36	53	70	108
100	95	95	54	71	100
101	54	71	99	99	101
114	114	114	55	72	114
32	55	72	52	69	32
99	53	70	50	67	99
108	55	72	101	101	108
105	48	65	50	67	105
101	55	72	48	65	101
110	36	36	52	69	110
116	95	95	57	74	116
115	50	67	55	72	115
46	48	65	52	69	46
32	54	71	50	67	32
70	49	66	55	72	70
111	54	71	55	72	111
114	117	117	51	51	114
32	54	71	50	67	32
98	52	69	48	65	98
97	50	67	54	71	97
99	48	65	52	69	99
107	54	71	54	71	107
103	57	74	53	70	103
114	55	72	54	71	114
111	36	36	54	71	111
117	95	95	54	71	117
110	50	67	49	66	110
100	48	65	55	72	100
44	54	71	53	70	44
32	53	70	54	71	32
115	54	71	99	99	115
101	117	117	55	72	101
101	54	71	52	69	101
58	49	66	50	67	58
10	54	71	48	65	10
35	50	67	55	72	35
32	54	71	51	51	32
104	115	115	54	71	104
116	54	71	53	70	116
116	53	70	55	72	116
112	54	71	52	69	112
115	52	69	55	72	115
58	50	67	52	69	58
47	48	65	54	71	47
47	54	71	57	74	47
100	50	67	54	71	100
101	55	72	101	101	101
118	57	74	54	71	118
46	48	65	55	72	46
109	113	113	50	67	109
121	50	67	48	65	121
115	36	36	54	71	115
113	95	95	57	74	113
108	50	67	55	72	108
46	48	65	51	51	46
99	54	71	50	67	99
111	52	69	48	65	111
109	54	71	10	10	109
47	53	70	54	71	47
100	54	71	99	99	100
111	54	71	54	71	111
99	10	10	102	102	99
47	54	71	54	71	47
114	49	66	55	72	114
101	55	72	53	70	101
102	53	70	102	102	102
109	54	71	54	71	109
97	115	115	50	67	97
110	55	72	54	71	110
47	52	69	57	74	47
56	50	67	54	71	56
46	117	117	101	101	46
48	50	67	51	51	48
47	48	65	100	100	47
101	52	69	54	71	101
110	57	74	50	67	110
47	55	72	54	71	47
115	52	69	57	74	115
101	50	67	54	71	101
114	55	72	101	101	114
118	55	72	54	71	118
101	36	36	99	99	101
114	95	95	54	71	114
45	50	67	102	102	45
115	48	65	54	71	115
121	54	71	55	72	121
115	52	69	48	65	115
116	54	71	97	97	116
101	53	70	50	67	101
109	54	71	51	51	109
45	54	71	50	67	45
118	54	71	48	65	118
97	49	66	54	71	97
114	55	72	52	69	114
105	53	70	54	71	105
97	54	71	57	74	97
98	115	115	55	72	98
108	55	72	51	51	108
101	52	69	54	71	101
115	50	67	49	66	115
46	48	65	54	71	46
104	55	72	50	67	104
116	36	36	54	71	116
109	95	95	99	99	109
108	54	71	54	71	108
35	53	70	53	70	35
115	55	72	53	70	115
121	52	69	102	102	121
115	55	72	54	71	115
118	52	69	99	99	118
97	54	71	54	71	97
114	57	74	102	102	114
95	54	71	54	71	95
100	117	117	55	72	100
101	54	71	53	70	101
102	55	72	102	102	102
97	50	67	54	71	97
117	48	65	50	67	117
108	54	71	10	10	108
116	57	74	54	71	116
95	55	72	57	74	95
97	36	36	54	71	97
117	95	95	101	101	117
116	50	67	48	65	116
104	48	65	97	97	104
101	10	10	50	67	101
110	54	71	51	51	110
116	115	115	50	67	116
105	54	71	48	65	105
99	118	118	53	70	99
97	54	71	50	67	97
116	55	72	54	71	116
105	53	70	53	70	105
111	118	118	54	71	111
110	54	71	100	100	110
95	50	67	54	71	95
112	54	71	102	102	112
108	57	74	55	72	108
117	54	71	54	71	117
103	117	117	54	71	103
105	36	36	53	70	105
110	95	95	50	67	110
10	116	116	48	65	10
35	54	71	54	71	35
32	50	67	99	99	32
100	54	71	54	71	100
101	57	74	53	70	101
102	54	71	54	71	102
97	117	117	49	66	97
117	54	71	54	71	117
108	115	115	52	69	108
116	54	71	54	71	116
45	118	118	57	74	45
97	54	71	54	71	97
117	55	72	101	101	117
116	48	65	54	71	116
104	113	113	55	72	104
101	50	67	50	67	101
110	36	36	48	65	110
116	95	95	50	67	116
105	50	67	51	51	105
99	48	65	50	67	99
97	54	71	48	65	97
116	52	69	55	72	116
105	54	71	52	69	105
111	57	74	54	71	111
110	55	72	102	102	110
45	36	36	50	67	45
112	95	95	48	65	112
108	54	71	55	72	108
117	49	66	51	51	117
103	54	71	54	71	103
105	50	67	53	70	105
110	54	71	55	72	110
61	115	115	52	69	61
109	54	71	50	67	109
121	53	70	48	65	121
115	53	70	54	71	115
113	118	118	102	102	113
108	54	71	10	10	108
95	115	115	55	72	95
110	54	71	48	65	110
97	118	118	55	72	97
116	54	71	52	69	116
105	55	72	54	71	105
118	53	70	57	74	118
101	118	118	54	71	101
95	54	71	102	102	95
112	50	67	54	71	112
97	10	10	101	101	97
115	54	71	55	72	115
115	57	74	51	51	115
119	54	71	50	67	119
111	117	117	48	65	111
114	48	65	54	71	114
100	113	113	100	100	100
10	50	67	54	71	10
10	36	36	49	66	10
100	95	95	54	71	100
97	50	67	57	74	97
116	48	65	54	71	116
97	53	70	101	101	97
100	50	67	54	71	100
105	54	71	99	99	105
114	53	70	55	72	114
61	54	71	57	74	61
47	116	116	50	67	47
118	54	71	48	65	118
97	118	118	55	72	97
114	55	72	53	70	114
47	54	71	55	72	47
108	54	71	51	51	108
105	53	70	54	71	105
98	50	67	53	70	98
47	48	65	54	71	47
109	54	71	54	71	109
121	115	115	55	72	121
115	54	71	53	70	115
113	53	70	54	71	113
108	54	71	99	99	108
10	49	66	50	67	10
115	54	71	48	65	115
111	52	69	54	71	111
99	54	71	54	71	99
107	57	74	54	71	107
101	54	71	102	102	101
116	117	117	55	72	116
61	54	71	50	67	61
47	55	72	50	67	47
118	50	67	48	65	118
97	48	65	55	72	97
114	50	67	50	67	114
47	36	36	54	71	47
108	95	95	53	70	108
105	50	67	55	72	105
98	48	65	48	65	98
47	55	72	54	71	47
109	52	69	102	102	109
121	54	71	55	72	121
115	118	118	50	67	115
113	50	67	10	10	113
108	48	65	55	72	108
47	55	72	52	69	47
109	36	36	54	71	109
121	95	95	57	74	121
115	54	71	54	71	115
113	53	70	101	101	113
108	55	72	54	71	108
46	52	69	55	72	46
115	50	67	50	67	115
111	48	65	48	65	111
99	54	71	55	72	99
107	118	118	51	51	107
10	10	10	54	71	10
10	55	72	53	70	10
108	48	65	55	72	108
111	55	72	50	67	111
103	52	69	55	72	103
45	54	71	54	71	45
101	57	74	54	71	101
114	54	71	53	70	114
114	118	118	55	72	114
111	54	71	50	67	111
114	117	117	55	72	114
61	55	72	51	51	61
47	36	36	50	67	47
118	95	95	101	101	118
97	50	67	48	65	97
114	48	65	97	97	114
47	54	71	50	67	47
108	116	116	51	51	108
111	54	71	50	67	111
103	49	66	48	65	103
47	54	71	53	70	47
109	57	74	52	69	109
121	54	71	54	71	121
115	117	117	56	56	115
113	54	71	54	71	113
108	115	115	53	70	108
100	55	72	50	67	100
46	57	74	48	65	46
108	50	67	55	72	108
111	48	65	51	51	111
103	55	72	54	71	103
10	53	70	53	70	10
112	55	72	55	72	112
105	36	36	50	67	105
100	95	95	55	72	100
45	54	71	54	71	45
102	53	70	54	71	102
105	54	71	53	70	105
108	54	71	55	72	108
101	55	72	50	67	101
61	53	70	50	67	61
47	54	71	48	65	47
118	115	115	54	71	118
97	50	67	52	69	97
114	48	65	54	71	114
47	54	71	53	70	47
114	54	71	54	71	114
117	54	71	54	71	117
110	118	118	10	10	110
47	55	72	54	71	47
109	50	67	49	66	109
121	50	67	55	72	121
115	48	65	53	70	115
113	55	72	54	71	113
108	50	67	99	99	108
100	54	71	55	72	100
47	53	70	52	69	47
109	55	72	55	72	109
121	48	65	51	51	121
115	54	71	50	67	115
113	118	118	48	65	113
108	55	72	54	71	108
100	50	67	49	66	100
46	10	10	55	72	46
112	55	72	50	67	112
105	52	69	54	71	105
100	54	71	53	70	100
10	57	74	50	67	10
10	54	71	48	65	10
91	117	117	54	71	91
99	54	71	54	71	99
108	55	72	54	71	108
105	50	67	49	66	105
101	48	65	55	72	101
110	55	72	51	51	110
116	36	36	55	72	116
93	95	95	52	69	93
10	54	71	54	71	10
117	53	70	53	70	117
115	55	72	55	72	115
101	50	67	50	67	101
114	55	72	50	67	114
32	54	71	48	65	32
61	54	71	54	71	61
32	53	70	54	71	32
109	55	72	54	71	109
121	50	67	102	102	121
100	55	72	55	72	100
101	36	36	50	67	101
102	95	95	50	67	102
97	50	67	48	65	97
117	117	117	55	72	117
108	48	65	52	69	108
116	113	113	55	72	116
110	50	67	50	67	110
97	36	36	54	71	97
109	95	95	49	66	109
101	50	67	54	71	101
10	48	65	101	101	10
112	53	70	55	72	112
97	52	69	51	51	97
115	54	71	54	71	115
115	36	36	49	66	115
119	64	64	54	71	119
111	54	71	51	51	111
114	53	70	55	72	114
2	50	67	52	69	2
100	48	65	54	71	100
32	55	72	57	74	32
61	36	36	10	10	61
32	95	95	54	71	32
109	54	71	102	102	109
121	53	70	54	71	121
100	55	72	101	101	100
101	50	67	55	72	101
102	55	72	51	51	102
97	54	71	50	67	97
117	54	71	48	65	117
108	53	70	54	71	108
116	55	72	49	66	116
112	50	67	54	71	112
97	50	67	101	101	97
115	48	65	54	71	115
115	54	71	52	69	115
10	52	69	50	67	10
104	54	71	48	65	104
111	53	70	54	71	111
115	54	71	54	71	115
116	54	71	54	71	116
32	10	10	49	66	32
61	54	71	55	72	61
32	49	66	51	51	32
101	55	72	55	72	101
110	53	70	52	69	110
99	54	71	50	67	99
114	115	115	48	65	114
121	55	72	53	70	121
112	52	69	51	51	112
116	55	72	52	69	116
105	36	36	53	70	105
111	95	95	52	69	111
110	50	67	99	99	110
45	48	65	52	69	45
116	54	71	53	70	116
101	49	66	52	69	101
115	55	72	51	51	115
116	50	67	53	70	116
45	54	71	52	69	45
115	53	70	55	72	115
101	50	67	51	51	101
114	48	65	50	67	114
118	54	71	101	101	118
101	54	71	48	65	101
114	54	71	97	97	114
46	49	66	50	67	46
115	55	72	51	51	115
117	36	36	50	67	117
98	95	95	48	65	98
48	55	72	52	69	48
57	52	69	49	66	57
49	54	71	54	71	49
48	53	70	52	69	48
49	55	72	54	71	49
53	50	67	97	97	53
49	50	67	55	72	49
49	48	65	53	70	49
49	54	71	55	72	49
57	54	71	51	51	57
48	54	71	55	72	48
46	118	118	52	69	46
97	55	72	10	10	97
117	50	67	50	67	117
115	50	67	48	65	115
118	48	65	55	72	118
99	55	72	51	51	99
110	52	69	54	71	110
118	55	72	57	74	118
97	50	67	55	72	97
104	54	71	97	97	104
101	49	66	54	71	101
101	54	71	53	70	101
100	117	117	55	72	100
46	55	72	51	51	46
111	36	36	50	67	111
114	95	95	48	65	114
97	54	71	54	71	97
99	49	66	49	66	99
108	54	71	55	72	108
101	36	36	51	51	101
118	95	95	50	67	118
99	55	72	48	65	99
110	52	69	54	71	110
46	54	71	101	101	46
99	57	74	54	71	99
111	10	10	53	70	111
109	54	71	54	71	109
10	118	118	53	70	10
10	54	71	54	71	10
91	117	117	52	69	91
109	55	72	54	71	109
121	36	36	53	70	121
112	95	95	54	71	112
97	50	67	52	69	97
116	48	65	50	67	116
104	54	71	99	99	104
93	49	66	50	67	93
10	54	71	48	65	10
117	117	117	54	71	117
115	54	71	53	70	115
101	52	69	55	72	101
114	50	67	56	56	114
32	48	65	55	72	32
61	54	71	48	65	61
32	54	71	54	71	32
109	54	71	53	70	109
121	49	66	55	72	121
111	55	72	50	67	111
116	36	36	54	71	116
104	95	95	57	74	104
101	55	72	54	71	101
114	52	69	100	100	114
110	50	67	54	71	110
97	48	65	53	70	97
109	53	70	54	71	109
101	36	36	101	101	101
10	95	95	55	72	10
112	52	69	52	69	112
97	53	70	50	67	97
115	52	69	48	65	115
115	115	115	55	72	115
119	52	69	52	69	119
111	53	70	10	10	111
114	52	69	54	71	114
100	36	36	102	102	100
32	95	95	50	67	32
61	53	70	48	65	61
32	52	69	54	71	32
109	55	72	54	71	109
121	36	36	54	71	121
111	95	95	57	74	111
116	50	67	54	71	116
104	117	117	101	101	104
101	48	65	54	71	101
114	113	113	52	69	114
112	50	67	50	67	112
97	36	36	48	65	97
115	95	95	55	72	115
115	50	67	52	69	115
10	48	65	54	71	10
104	52	69	56	56	104
111	49	66	54	71	111
115	54	71	53	70	115
116	52	69	50	67	116
32	54	71	48	65	32
61	113	113	54	71	61
32	55	72	102	102	32
101	53	70	55	72	101
110	55	72	48	65	110
99	36	36	55	72	99
114	95	95	52	69	114
121	55	72	54	71	121
112	52	69	57	74	112
116	10	10	54	71	116
105	50	67	100	100	105
111	48	65	54	71	111
110	55	72	49	66	110
45	36	36	54	71	45
116	95	95	99	99	116
101	54	71	50	67	101
115	57	74	48	65	115
116	55	72	55	72	116
45	113	113	54	71	45
115	54	71	54	71	115
101	53	70	49	66	101
114	55	72	54	71	114
118	36	36	99	99	118
101	95	95	55	72	101
114	50	67	53	70	114
46	48	65	54	71	46
115	54	71	53	70	115
117	49	66	55	72	117
98	55	72	51	51	98
48	36	36	50	67	48
57	95	95	101	101	57
49	50	67	48	65	49
48	48	65	97	97	48
49	54	71	50	67	49
53	117	117	51	51	53
49	54	71	50	67	49
49	53	70	48	65	49
49	54	71	54	71	49
57	53	70	97	97	57
48	54	71	10	10	48
46	52	69	54	71	46
97	54	71	102	102	97
117	53	70	54	71	117
115	54	71	57	74	115
118	52	69	54	71	118
99	50	67	101	101	99
110	115	115	53	70	110
118	50	67	102	102	118
97	48	65	54	71	97
104	54	71	50	67	104
101	53	70	55	72	101
101	55	72	53	70	101
100	36	36	54	71	100
46	64	64	54	71	46
111	55	72	54	71	111
114	48	65	54	71	114
97	54	71	54	71	97
99	53	70	53	70	99
108	55	72	55	72	108
101	50	67	50	67	101
118	54	71	53	70	118
99	57	74	102	102	99
110	54	71	55	72	110
46	116	116	51	51	46
99	54	71	54	71	99
111	53	70	57	74	111
109	54	71	55	72	109
10	117	117	97	97	10
	55	72	54	71
	52	69	53	70
	50	67	50	67
	48	65	48	65
	55	72	51	51
	52	69	100	100
	10	10	50	67
	54	71	48	65
	118	118	51	51
	50	67	49	66
	48	65	51	51
	54	71	50	67
	54	71	51	51
	54	71	56	56
	57	74	52	69
	54	71	100	100
	117	117	48	65
	54	71	97	97
	52	69	50	67
	50	67	51	51
	48	65	50	67
	55	72	48	65
	52	69	55	72
	54	71	51	51
	36	36	54	71
	64	64	102	102
	54	71	55	72
	53	70	50	67
	50	67	55	72
	48	65	52	69
	54	71	53	70
	118	118	102	102
	55	72	10	10
	48	65	54	71
	55	72	50	67
	52	69	55	72
	54	71	53	70
	57	74	54	71
	54	71	54	71
	116	116	54	71
	54	71	54	71
	49	66	54	71
	54	71	53	70
	115	115	55	72
	50	67	50	67
	48	65	53	70
	55	72	102	102
	54	71	55	72
	54	71	51	51
	49	66	54	71
	54	71	57	74
	115	115	55	72
	55	72	97	97
	53	70	54	71
	54	71	53	70
	53	70	50	67
	55	72	48	65
	36	36	51	51
	95	95	100	100
	50	67	50	67
	117	117	48	65
	48	65	51	51
	113	113	50	67
	50	67	52	69
	36	36	100	100
	95	95	48	65
	50	67	97	97
	48	65	50	67
	54	71	51	51
	113	113	50	67
	10	10	48	65
	54	71	55	72
	118	118	50	67
	54	71	54	71
	57	74	53	70
	54	71	54	71
	117	117	49	66
	53	70	54	71
	118	118	52	69
	54	71	53	70
	50	67	102	102
	55	72	55	72
	53	70	50	67
	54	71	54	71
	54	71	101	101
	54	71	54	71
	54	71	52	69
	54	71	53	70
	53	70	102	102
	55	72	54	71
	50	67	50	67
	53	70	55	72
	118	118	53	70
	55	72	10	10
	36	36	54	71
	95	95	54	71
	54	71	54	71
	57	74	54	71
	55	72	54	71
	113	113	53	70
	54	71	55	72
	53	70	50	67
	50	67	53	70
	48	65	102	102
	36	36	55	72
	95	95	51	51
	116	116	54	71
	50	67	57	74
	48	65	55	72
	36	36	97	97
	95	95	54	71
	49	66	53	70
	36	36	50	67
	95	95	48	65
	50	67	51	51
	36	36	100	100
	95	95	50	67
	36	36	48	65
	64	64	51	51
	52	69	50	67
	116	116	52	69
	48	65	100	100
	113	113	48	65
	50	67	97	97
	36	36	50	67
	95	95	51	51
	50	67	50	67
	48	65	48	65
	55	72	53	70
	36	36	50	67
	95	95	54	71
	54	71	53	70
	118	118	54	71
	55	72	100	100
	50	67	54	71
	55	72	102	102
	52	69	55	72
	53	70	54	71
	118	118	54	71
	10	10	53	70
	54	71	50	67
	50	67	48	65
	55	72	54	71
	53	70	99	99
	54	71	54	71
	54	71	53	70
	54	71	54	71
	54	71	49	66
	54	71	54	71
	53	70	52	69
	55	72	54	71
	50	67	57	74
	53	70	54	71
	118	118	101	101
	55	72	10	10
	36	36	54	71
	95	95	55	72
	54	71	50	67
	57	74	48	65
	55	72	50	67
	113	113	51	51
	54	71	50	67
	53	70	48	65
	50	67	55	72
	48	65	52	69
	36	36	54	71
	95	95	102	102
	116	116	50	67
	50	67	48	65
	48	65	55	72
	36	36	50	67
	95	95	54	71
	50	67	53	70
	52	69	55	72
	116	116	54	71
	48	65	54	71
	113	113	53	70
	50	67	55	72
	36	36	50	67
	95	95	55	72
	50	67	52	69
	48	65	50	67
	55	72	48	65
	50	67	55	72
	54	71	52	69
	53	70	54	71
	54	71	102	102
	49	66	50	67
	54	71	48	65
	52	69	55	72
	53	70	48	65
	118	118	55	72
	55	72	50	67
	50	67	54	71
	54	71	53	70
	117	117	55	72
	54	71	54	71
	52	69	54	71
	53	70	57	74
	118	118	54	71
	54	71	102	102
	50	67	55	72
	55	72	53	70
	53	70	55	72
	10	10	51	51
	54	71	50	67
	54	71	48	65
	54	71	55	72
	54	71	54	71
	54	71	54	71
	53	70	49	66
	55	72	54	71
	50	67	99	99
	53	70	55	72
	118	118	53	70
	55	72	10	10
	36	36	54	71
	95	95	53	70
	54	71	50	67
	57	74	48	65
	55	72	54	71
	113	113	54	71
	54	71	54	71
	53	70	102	102
	50	67	55	72
	48	65	50	67
	36	36	50	67
	95	95	48	65
	116	116	54	71
	50	67	52	69
	48	65	54	71
	36	36	53	70
	95	95	54	71
	50	67	54	71
	52	69	54	71
	116	116	49	66
	48	65	55	72
	113	113	53	70
	50	67	54	71
	36	36	99	99
	95	95	55	72
	50	67	52	69
	48	65	53	70
	53	70	102	102
	50	67	54	71
	54	71	49	66
	53	70	55	72
	54	71	53	70
	116	116	55	72
	54	71	52	69
	118	118	54	71
	55	72	56	56
	54	71	54	71
	54	71	53	70
	53	70	54	71
	50	67	101	101
	48	65	55	72
	54	71	52	69
	115	115	54	71
	54	71	57	74
	53	70	54	71
	54	71	51	51
	49	66	54	71
	54	71	49	66
	52	69	55	72
	54	71	52	69
	57	74	54	71
	54	71	57	74
	117	117	54	71
	10	10	102	102
	54	71	54	71
	55	72	101	101
	50	67	53	70
	48	65	102	102
	50	67	55	72
	36	36	48	65
	95	95	10	10
	50	67	54	71
	48	65	99	99
	55	72	55	72
	52	69	53	70
	54	71	54	71
	118	118	55	72
	50	67	54	71
	48	65	57	74
	55	72	54	71
	50	67	101	101
	54	71	50	67
	53	70	99	99
	55	72	48	65
	54	71	97	97
	54	71	50	67
	53	70	51	51
	55	72	50	67
	50	67	48	65
	55	72	55	72
	52	69	52	69
	50	67	54	71
	48	65	56	56
	55	72	54	71
	52	69	57	74
	54	71	55	72
	118	118	51	51
	50	67	50	67
	48	65	48	65
	55	72	55	72
	48	65	55	72
	55	72	54	71
	50	67	57	74
	54	71	54	71
	53	70	99	99
	55	72	54	71
	54	71	99	99
	54	71	50	67
	57	74	48	65
	54	71	54	71
	118	118	57	74
	55	72	54	71
	53	70	101	101
	55	72	54	71
	36	36	51	51
	95	95	55	72
	50	67	50	67
	48	65	54	71
	55	72	53	70
	54	71	54	71
	54	71	49	66
	49	66	55	72
	54	71	51	51
	115	115	54	71
	55	72	53	70
	53	70	50	67
	10	10	48	65
	54	71	54	71
	53	70	51	51
	50	67	54	71
	48	65	102	102
	54	71	10	10
	54	71	54	71
	54	71	100	100
	118	118	55	72
	55	72	48	65
	50	67	54	71
	50	67	49	66
	48	65	55	72
	54	71	52	69
	52	69	54	71
	54	71	57	74
	53	70	54	71
	54	71	50	67
	54	71	54	71
	54	71	57	74
	49	66	54	71
	55	72	99	99
	53	70	54	71
	54	71	57	74
	115	115	55	72
	55	72	52	69
	52	69	55	72
	53	70	57	74
	118	118	50	67
	54	71	48	65
	49	66	55	72
	55	72	55	72
	53	70	54	71
	55	72	57	74
	52	69	55	72
	54	71	52	69
	36	36	54	71
	64	64	56	56
	54	71	50	67
	53	70	48	65
	54	71	54	71
	117	117	102	102
	55	72	54	71
	52	69	99	99
	54	71	54	71
	57	74	52	69
	54	71	54	71
	36	36	53	70
	95	95	55	72
	54	71	50	67
	49	66	50	67
	55	72	48	65
	52	69	54	71
	54	71	51	51
	57	74	54	71
	54	71	99	99
	118	118	54	71
	54	71	57	74
	117	117	54	71
	53	70	53	70
	118	118	54	71
	55	72	101	101
	48	65	55	72
	10	10	52	69
	54	71	55	72
	115	115	51	51
	55	72	10	10
	53	70	50	67
	54	71	101	101
	55	72	50	67
	54	71	48	65
	57	74	52	69
	54	71	54	71
	117	117	54	71
	50	67	102	102
	115	115	55	72
	48	65	50	67
	113	113	50	67
	50	67	48	65
	36	36	54	71
	95	95	50	67
	50	67	54	71
	48	65	49	66
	55	72	54	71
	52	69	51	51
	54	71	54	71
	36	36	98	98
	64	64	54	71
	54	71	55	72
	57	74	55	72
	55	72	50	67
	36	36	54	71
	95	95	102	102
	50	67	55	72
	48	65	53	70
	55	72	54	71
	55	72	101	101
	54	71	54	71
	57	74	52	69
	54	71	50	67
	115	115	99	99
	54	71	50	67
	115	115	48	65
	50	67	55	72
	48	65	51	51
	54	71	54	71
	57	74	53	70
	54	71	54	71
	117	117	53	70
	54	71	51	51
	36	36	97	97
	95	95	48	65
	55	72	97	97
	50	67	50	67
	54	71	51	51
	53	70	50	67
	54	71	48	65
	49	66	54	71
	55	72	56	56
	36	36	55	72
	95	95	52	69
	54	71	55	72
	53	70	52	69
	50	67	55	72
	48	65	48	65
	54	71	55	72
	36	36	51	51
	95	95	10	10
	54	71	51	51
	118	118	97	97
	10	10	50	67
	54	71	102	102
	116	116	50	67
	55	72	102	102
	48	65	54	71
	54	71	52	69
	49	66	54	71
	55	72	53	70
	52	69	55	72
	54	71	54	71
	57	74	50	67
	54	71	101	101
	50	67	54	71
	54	71	100	100
	57	74	55	72
	54	71	57	74
	115	115	55	72
	54	71	51	51
	57	74	55	72
	55	72	49	66
	52	69	54	71
	55	72	99	99
	57	74	50	67
	50	67	101	101
	48	65	54	71
	55	72	51	51
	55	72	54	71
	54	71	102	102
	57	74	54	71
	55	72	100	100
	52	69	50	67
	54	71	102	102
	36	36	54	71
	64	64	52	69
	50	67	54	71
	48	65	102	102
	54	71	54	71
	118	118	51	51
	54	71	50	67
	115	115	102	102
	54	71	55	72
	52	69	50	67
	54	71	54	71
	53	70	53	70
	55	72	54	71
[truncated: 1,272 more rows]

## Sheet: Results Comparision
Original File Keys	Decrypted File Keys
35	35
32	32
70	70
111	111
114	114
32	32
97	97
100	100
118	118
105	105
99	99
101	101
32	32
111	111
110	110
32	32
104	104
111	111
119	119
32	32
116	116
111	111
32	32
99	99
104	104
97	97
110	110
103	103
101	101
32	32
115	115
101	101
116	116
116	116
105	105
110	110
103	103
115	115
32	32
112	112
108	108
101	101
97	97
115	115
101	101
32	32
115	115
101	101
101	101
10	10
35	35
32	32
104	104
116	116
116	116
112	112
58	58
47	47
47	47
100	100
101	101
118	118
46	46
109	109
121	121
115	115
113	113
108	108
46	46
99	99
111	111
109	109
47	47
100	100
111	111
99	99
47	47
114	114
101	101
102	102
109	109
97	97
110	110
47	47
56	56
46	46
48	48
47	47
101	101
110	110
47	47
115	115
101	101
114	114
118	118
101	101
114	114
45	45
99	99
111	111
110	110
102	102
105	105
103	103
117	117
114	114
97	97
116	116
105	105
111	111
110	110
45	45
100	100
101	101
102	102
97	97
117	117
108	108
116	116
115	115
46	46
104	104
116	116
109	109
108	108
10	10
10	10
91	91
109	109
121	121
115	115
113	113
108	108
100	100
93	93
10	10
35	35
10	10
35	35
32	32
82	82
101	101
109	109
111	111
118	118
101	101
32	32
108	108
101	101
97	97
100	100
105	105
110	110
103	103
32	32
35	35
32	32
97	97
110	110
100	100
32	32
115	115
101	101
116	116
32	32
116	116
111	111
32	32
116	116
104	104
101	101
32	32
97	97
109	109
111	111
117	117
110	110
116	116
32	32
111	111
102	102
32	32
82	82
65	65
77	77
32	32
102	102
111	111
114	114
32	32
116	116
104	104
101	101
32	32
109	109
111	111
115	115
116	116
32	32
